# Supplementary material for: Clonal expansion of alveolar fibroblast progeny drives pulmonary fibrosis in mouse models
Source: J Clin Invest. 2025 Aug 28;135(22):e191826. doi: 10.1172/JCI191826 (PMC12685133; doi:10.1172/JCI191826)
Supplement: Supporting data values [file jci-135-191826-s007.xlsx]

## Sheet: Fig. 1B
Bleomycin	Silica
67.1	79.9
78.3	61.2
69	77.2
66.7	82.1
	83.5

## Sheet: Fig. 1C
tdTomato+
79.5
80.4
80.8
80.9
80.4
71

## Sheet: Fig. 1D
Saline	Bleomycin	Silica
0.28	37.1	87.2
2.49	41.9	80.6
0.08	41.3	81.7
0.38	39.2	74.5
0.38		73.1

## Sheet: Fig. 1F
	Bleomycin						Silica
tdT+ CD9-	27	31.9	33.9	31.1			66.3	66.7	56.3	54.5
tdT+ CD9+	72.5	66.5	75.6	78.1	79.7		99.4	99.3	99.2	99.1	99

## Sheet: Fig. 1G
Gene	Scube2	Scube2	Scube2		Pdgfra	Pdgfra	Pdgfra		Tcf21	Tcf21	Tcf21		Npnt	Npnt	Npnt		Scube2	Scube2	Scube2		Pdgfra	Pdgfra	Pdgfra		Tcf21	Tcf21	Tcf21		Npnt	Npnt	Npnt
Condition	Saline CD9-	Bleo CD9-	Bleo CD9+		Saline CD9-	Bleo CD9-	Bleo CD9+		Saline CD9-	Bleo CD9-	Bleo CD9+		Saline CD9-	Bleo CD9-	Bleo CD9+		Saline CD9-	Silica CD9-	Silica CD9+		Saline CD9-	Silica CD9-	Silica CD9+		Saline CD9-	Silica CD9-	Silica CD9+		Saline CD9-	Silica CD9-	Silica CD9+
	0.145	0.062	0.011		0.239	0.086	0.039		1.671	0.561	0.673		0.168	0.031	0.009		0.145	0.1	0.009		0.239	0.126	0.085		1.671	0.604	0.205		0.168	0.089	0.002
	0.252	0.1	0.013		0.324	0.08	0.058		0.804	0.536	0.076		0.157	0.117	0.012		0.252	0.039	0.008		0.324	0.087	0.089		0.804	0.509	0		0.157	0.062	0.002
	0.168	0.118	0.017		0.108	0.128	0.055		0.886	0.245	0.025		0.265	0.113	0.014		0.168	0.034	0.006		0.108	0.101	0.123		0.886	0.593	0.072		0.265	0.1	0.002
	0.343	0.073	0.013		0.251	0.026	0.05			0.55			0.256	0.044	0.011		0.343	0.062	0.009		0.251	0.161	0.084				0		0.256	0.054	0.002
	0.235	0.147	0.013											0.092	0.007		0.235	0.037	0.006			0.155	0.105				0.057			0.001	0.037
																		0.007	0.033								0

## Sheet: Fig. 1H
Gene	Col1a1	Col1a1	Col1a1		Cthrc1	Cthrc1	Cthrc1		Postn	Postn	Postn		Tnc	Tnc	Tnc		Col1a1	Col1a1	Col1a1		Cthrc1	Cthrc1	Cthrc1		Postn	Postn	Postn		Tnc	Tnc	Tnc
Condition	Saline CD9-	Bleo CD9-	Bleo CD9+		Saline CD9-	Bleo CD9-	Bleo CD9+		Saline CD9-	Bleo CD9-	Bleo CD9+		Saline CD9-	Bleo CD9-	Bleo CD9+		Saline CD9-	Silica CD9-	Silica CD9+		Saline CD9-	Silica CD9-	Silica CD9+		Saline CD9-	Silica CD9-	Silica CD9+		Saline CD9-	Silica CD9-	Silica CD9+
	0	0.007	0.095		0	0.007	0.095		0.007	0.044	0.824		0.568	3.585	6.912		0	0.002	0.015		0	0.002	0.015		0.007	0.044	0.824		0.568	6.602	13.929
	0	0.07	0.232		0	0.07	0.232		0.005	0.149	1.088		0.303	4.557	9.761		0	0.006	0.022		0	0.006	0.022		0.005	0.149	1.088		0.303	4.405	11.02
	0	0.02	0.348		0	0.02	0.348		0.003	0.058	0.512		0.657	3.08	25.974		0	0.005	0.02		0	0.005	0.02		0.003	0.058	0.512		0.657	4.329	10.891
	0	0.03	0.132		0	0.03	0.132		0.043	0.072	0.668		0.643	3.233	8.253		0	0.006	0.019		0	0.006	0.019		0.043	0.072	0.668		0.643	7.346	11.992
		0.016	0.256			0.016	0.256		0.017					4.51	11.984			0.003	0.008			0.003	0.008		0.017					4.83	3.473

## Sheet: Fig. 1K
	GFP					YFP											RFP
Saline	1	1	1	1		1	2	1	1	1	1	1	1	1	1		1	1	1	1
Bleomycin	1	1	1	1	1	1	1	1	1	1	1	1	2	2			1	1	1	1	1	1	1	1	2	2
Silica	1	1	1			1	1	1	3	4	1	1	1	1	1	2	1	3	2	3	1	1

## Sheet: Fig. 1L
	GFP								YFP														RFP
Bleomycin	5								10	7	4	5	6	7	7	7	5	6	8	9	9		5	4	10	11	6	11	9	8	10	11	18
Silica	11	9	7	7	9	12	4	10	10	18	16	11	10	19	10	14	13	4	5	12	8	5	15	14	6	13	7	10	9	10	4	11	5	14	5

## Sheet: Fig. 2N
YFP	RFP
16	4
16	6
14	15
17	17
17	7
9	8
4
8
4
7

## Sheet: Fig. 3C
	Scube2-CreER; Ai14; Esco2-FL/+					Scube2-CreER; Ai14; Esco2-FL/FL
Saline	4.75	4.59	4.61	3.7		3.25	3.97	4.75	5.59
Bleomycin	8.21	6.8	10.9	10.5	5.4	3.29	5.96	2.28	1.25	7.06
Silica	10.43	12.07	13.34	14.37		4.48	5.28	7.09	3	5.55

[truncated: 17 more sheets: Fig. 3D, Fig. 3E, Fig. 3F, Fig. 3G, Fig. 4C, Fig. 4D, Fig. 4E, Fig. 4F, Fig. 5B, Fig. 5D, SFig. 1C, SFig. 2B, SFig. 2C , SFig. 4B, SFig. 4C, SFig. 5B, SFig. 5C]
